# Supplementary material for: Circular RNA circ0005276 promotes the proliferation and migration of prostate cancer cells by interacting with FUS to transcriptionally activate XIAP
Source: Cell Death Dis. 2019 Oct 17;10(11):792. doi: 10.1038/s41419-019-2028-9 (PMC6797747; doi:10.1038/s41419-019-2028-9)
Supplement: Supplementary file 6 — Supplementary Table 1 [file 41419_2019_2028_MOESM6_ESM.xlsx]

## Sheet: proteins
Accession	-10lgP	Coverage (%)	Coverage (%) G6PC3-mock	Area G6PC3-mock	#Peptides	#Unique	#Spec circ-0005276	PTM	Avg. Mass	Description
P08238|HS90B_HUMAN	219.18	31	31	35500	23	12	72	Deamidation (NQ); Oxidation (M)	83264	Heat shock protein HSP 90-beta OS=Homo sapiens GN=HSP90AB1 PE=1 SV=4
P11142|HSP7C_HUMAN	200.93	27	27	23400	18	14	34	Deamidation (NQ)	70898	Heat shock cognate 71 kDa protein OS=Homo sapiens GN=HSPA8 PE=1 SV=1
P07900|HS90A_HUMAN	195.63	26	26	12900	19	9	51	Deamidation (NQ); Oxidation (M)	84660	Heat shock protein HSP 90-alpha OS=Homo sapiens GN=HSP90AA1 PE=1 SV=5
P62241|RS8_HUMAN	192.62	60	60	65300	14	14	39	Carbamidomethylation; Pyro-glu from Q	24205	40S ribosomal protein S8 OS=Homo sapiens GN=RPS8 PE=1 SV=2
P11021|GRP78_HUMAN	165.71	19	19	10100	11	9	20		72333	78 kDa glucose-regulated protein OS=Homo sapiens GN=HSPA5 PE=1 SV=2
P60709|ACTB_HUMAN	159.23	29	29	10300	8	4	21	Carbamidomethylation; Pyro-glu from Q	41737	Actin cytoplasmic 1 OS=Homo sapiens GN=ACTB PE=1 SV=1
P63261|ACTG_HUMAN	159.23	29	29	10300	8	4	21	Carbamidomethylation; Pyro-glu from Q	41793	Actin cytoplasmic 2 OS=Homo sapiens GN=ACTG1 PE=1 SV=1
Q16555|DPYL2_HUMAN	157.89	25	25	8280	8	8	12		62294	Dihydropyrimidinase-related protein 2 OS=Homo sapiens GN=DPYSL2 PE=1 SV=1
P0DMV8|HS71A_HUMAN	153.12	19	19	2890	10	4	18		70052	Heat shock 70 kDa protein 1A OS=Homo sapiens GN=HSPA1A PE=1 SV=1
P0DMV9|HS71B_HUMAN	153.12	19	19	2890	10	4	18		70052	Heat shock 70 kDa protein 1B OS=Homo sapiens GN=HSPA1B PE=1 SV=1
P06733|ENOA_HUMAN	143.58	18	18	7940	6	6	11	Carbamidomethylation	47169	Alpha-enolase OS=Homo sapiens GN=ENO1 PE=1 SV=2
P38646|GRP75_HUMAN	142.62	14	14	8420	7	6	14	Pyro-glu from Q	73681	Stress-70 protein mitochondrial OS=Homo sapiens GN=HSPA9 PE=1 SV=2
P02768|ALBU_HUMAN	139.06	10	10	1140	6	2	15	Carbamidomethylation	69367	Serum albumin OS=Homo sapiens GN=ALB PE=1 SV=2
P04406|G3P_HUMAN	135.15	19	19	5070	5	5	9	Carbamidomethylation	36053	Glyceraldehyde-3-phosphate dehydrogenase OS=Homo sapiens GN=GAPDH PE=1 SV=3
P63267|ACTH_HUMAN	129.12	18	18	1620	5	1	12	Carbamidomethylation	41877	Actin gamma-enteric smooth muscle OS=Homo sapiens GN=ACTG2 PE=1 SV=1
P62736|ACTA_HUMAN	129.12	18	18	1620	5	1	12	Carbamidomethylation	42009	Actin aortic smooth muscle OS=Homo sapiens GN=ACTA2 PE=1 SV=1
P68032|ACTC_HUMAN	129.12	18	18	1620	5	1	12	Carbamidomethylation	42019	Actin alpha cardiac muscle 1 OS=Homo sapiens GN=ACTC1 PE=1 SV=1
P68133|ACTS_HUMAN	129.12	18	18	1620	5	1	12	Carbamidomethylation	42051	Actin alpha skeletal muscle OS=Homo sapiens GN=ACTA1 PE=1 SV=1
P68371|TBB4B_HUMAN	128.61	16	16	7120	6	6	13	Carbamidomethylation	49831	Tubulin beta-4B chain OS=Homo sapiens GN=TUBB4B PE=1 SV=1
P13639|EF2_HUMAN	126.5	9	9	6950	8	8	12	Carbamidomethylation	95338	Elongation factor 2 OS=Homo sapiens GN=EEF2 PE=1 SV=4
Q12931|TRAP1_HUMAN	124.62	8	8	2470	4	3	13		80110	Heat shock protein 75 kDa mitochondrial OS=Homo sapiens GN=TRAP1 PE=1 SV=3
P08670|VIME_HUMAN	122.62	18	18	4810	7	7	10		53652	Vimentin OS=Homo sapiens GN=VIM PE=1 SV=4
P84098|RL19_HUMAN	120.33	14	14	16100	3	3	11		23466	60S ribosomal protein L19 OS=Homo sapiens GN=RPL19 PE=1 SV=1
P81605|DCD_HUMAN	119.42	45	45	18300	4	4	14	Carbamidomethylation	11284	Dermcidin OS=Homo sapiens GN=DCD PE=1 SV=2
P60174|TPIS_HUMAN	119	23	23	2500	5	5	7	Carbamidomethylation	30791	Triosephosphate isomerase OS=Homo sapiens GN=TPI1 PE=1 SV=3
P14618|KPYM_HUMAN	117.95	15	15	4340	7	7	14	Carbamidomethylation	57937	Pyruvate kinase PKM OS=Homo sapiens GN=PKM PE=1 SV=4
P05787|K2C8_HUMAN	116.67	15	15	3790	8	4	18		53704	Keratin type II cytoskeletal 8 OS=Homo sapiens GN=KRT8 PE=1 SV=7
P00338|LDHA_HUMAN	110.71	18	18	2320	6	5	9	Carbamidomethylation	36689	L-lactate dehydrogenase A chain OS=Homo sapiens GN=LDHA PE=1 SV=2
P15311|EZRI_HUMAN	109.99	10	10	6290	6	2	12		69413	Ezrin OS=Homo sapiens GN=EZR PE=1 SV=4
P29401|TKT_HUMAN	108.7	13	13	3470	5	5	7		67878	Transketolase OS=Homo sapiens GN=TKT PE=1 SV=3
P14625|ENPL_HUMAN	107.55	7	7	2380	5	4	7		92469	Endoplasmin OS=Homo sapiens GN=HSP90B1 PE=1 SV=1
P26639|SYTC_HUMAN	106.24	7	7	3170	5	5	6	Carbamidomethylation	83435	Threonine--tRNA ligase cytoplasmic OS=Homo sapiens GN=TARS PE=1 SV=3
P23921|RIR1_HUMAN	105.05	6	6	2590	4	4	4		90070	Ribonucleoside-diphosphate reductase large subunit OS=Homo sapiens GN=RRM1 PE=1 SV=1
Q9BQE3|TBA1C_HUMAN	104.68	11	11	6880	4	4	10	Carbamidomethylation	49895	Tubulin alpha-1C chain OS=Homo sapiens GN=TUBA1C PE=1 SV=1
P68363|TBA1B_HUMAN	104.68	11	11	6880	4	4	10	Carbamidomethylation	50152	Tubulin alpha-1B chain OS=Homo sapiens GN=TUBA1B PE=1 SV=1
Q71U36|TBA1A_HUMAN	104.68	11	11	6880	4	4	10	Carbamidomethylation	50136	Tubulin alpha-1A chain OS=Homo sapiens GN=TUBA1A PE=1 SV=1
P26038|MOES_HUMAN	101.69	10	10	365	6	2	11		67820	Moesin OS=Homo sapiens GN=MSN PE=1 SV=3
P11940|PABP1_HUMAN	99.92	10	10	3600	6	6	7		70671	Polyadenylate-binding protein 1 OS=Homo sapiens GN=PABPC1 PE=1 SV=2
P26373|RL13_HUMAN	99.23	27	27	6380	6	6	7		24261	60S ribosomal protein L13 OS=Homo sapiens GN=RPL13 PE=1 SV=4
P18124|RL7_HUMAN	96.47	18	18	2280	4	4	5		29226	60S ribosomal protein L7 OS=Homo sapiens GN=RPL7 PE=1 SV=1
Q06830|PRDX1_HUMAN	94.35	36	36	5900	6	6	8	Carbamidomethylation	22110	Peroxiredoxin-1 OS=Homo sapiens GN=PRDX1 PE=1 SV=1
P35637|FUS_HUMAN	92.63	17	17	4200	6	6	6		53426	RNA-binding protein FUS OS=Homo sapiens GN=FUS PE=1 SV=1
P18206|VINC_HUMAN	87.47	6	6	2940	6	6	6		123799	Vinculin OS=Homo sapiens GN=VCL PE=1 SV=4
P06753|TPM3_HUMAN	84.45	11	11	1550	3	3	3	Oxidation (M)	32950	Tropomyosin alpha-3 chain OS=Homo sapiens GN=TPM3 PE=1 SV=2
P10809|CH60_HUMAN	79.38	6	6	1160	3	3	4		61055	60 kDa heat shock protein mitochondrial OS=Homo sapiens GN=HSPD1 PE=1 SV=2
P26641|EF1G_HUMAN	78.73	6	6	1860	2	2	2		50119	Elongation factor 1-gamma OS=Homo sapiens GN=EEF1G PE=1 SV=3
P07195|LDHB_HUMAN	73.53	6	6	160	2	1	3	Carbamidomethylation	36639	L-lactate dehydrogenase B chain OS=Homo sapiens GN=LDHB PE=1 SV=2
P68104|EF1A1_HUMAN	72.91	6	6	3750	3	3	7		50141	Elongation factor 1-alpha 1 OS=Homo sapiens GN=EEF1A1 PE=1 SV=1
Q5VTE0|EF1A3_HUMAN	72.91	6	6	3750	3	3	7		50185	Putative elongation factor 1-alpha-like 3 OS=Homo sapiens GN=EEF1A1P5 PE=5 SV=1
Q05639|EF1A2_HUMAN	72.91	6	6	3750	3	3	7		50470	Elongation factor 1-alpha 2 OS=Homo sapiens GN=EEF1A2 PE=1 SV=1
P63104|1433Z_HUMAN	72.34	9	9	515	2	1	3		27745	14-3-3 protein zeta/delta OS=Homo sapiens GN=YWHAZ PE=1 SV=1
P27348|1433T_HUMAN	69.24	9	9	286	2	1	3		27764	14-3-3 protein theta OS=Homo sapiens GN=YWHAQ PE=1 SV=1
P62987|RL40_HUMAN	68	31	31	2330	4	4	4		14728	Ubiquitin-60S ribosomal protein L40 OS=Homo sapiens GN=UBA52 PE=1 SV=2
P62979|RS27A_HUMAN	68	26	26	2330	4	4	4		17965	Ubiquitin-40S ribosomal protein S27a OS=Homo sapiens GN=RPS27A PE=1 SV=2
P0CG47|UBB_HUMAN	68	17	17	2330	4	4	4		25762	Polyubiquitin-B OS=Homo sapiens GN=UBB PE=1 SV=1
P0CG48|UBC_HUMAN	68	6	6	2330	4	4	4		77039	Polyubiquitin-C OS=Homo sapiens GN=UBC PE=1 SV=3
P31151|S10A7_HUMAN	66.15	23	23	3290	2	2	3	Acetylation (Protein N-term)	11471	Protein S100-A7 OS=Homo sapiens GN=S100A7 PE=1 SV=4
P06702|S10A9_HUMAN	65.14	13	13	1910	2	2	3		13242	Protein S100-A9 OS=Homo sapiens GN=S100A9 PE=1 SV=1
P62258|1433E_HUMAN	63.97	7	7	533	2	1	4		29174	14-3-3 protein epsilon OS=Homo sapiens GN=YWHAE PE=1 SV=1
P14923|PLAK_HUMAN	62.41	3	3	899	2	2	2		81745	Junction plakoglobin OS=Homo sapiens GN=JUP PE=1 SV=3
P55072|TERA_HUMAN	61.85	3	3	969	2	2	2	Carbamidomethylation	89322	Transitional endoplasmic reticulum ATPase OS=Homo sapiens GN=VCP PE=1 SV=4
P09211|GSTP1_HUMAN	60.62	10	10	2500	2	2	4	Carbamidomethylation	23356	Glutathione S-transferase P OS=Homo sapiens GN=GSTP1 PE=1 SV=2
P61626|LYSC_HUMAN	60.58	8	8	1750	1	1	2		16537	Lysozyme C OS=Homo sapiens GN=LYZ PE=1 SV=1
Q96AE4|FUBP1_HUMAN	60.16	5	5	1840	3	3	4		67560	Far upstream element-binding protein 1 OS=Homo sapiens GN=FUBP1 PE=1 SV=3
P30041|PRDX6_HUMAN	59.6	11	11	1190	2	2	2	Carbamidomethylation	25035	Peroxiredoxin-6 OS=Homo sapiens GN=PRDX6 PE=1 SV=3
P07355|ANXA2_HUMAN	59.55	6	6	3780	2	2	3		38604	Annexin A2 OS=Homo sapiens GN=ANXA2 PE=1 SV=2
P49915|GUAA_HUMAN	57.2	3	3	975	2	2	2		76716	GMP synthase [glutamine-hydrolyzing] OS=Homo sapiens GN=GMPS PE=1 SV=1
P08195|4F2_HUMAN	57.03	4	4	1260	2	2	3		67994	4F2 cell-surface antigen heavy chain OS=Homo sapiens GN=SLC3A2 PE=1 SV=3
P02671|FIBA_HUMAN	55.41	2	2	1050	1	1	2		94973	Fibrinogen alpha chain OS=Homo sapiens GN=FGA PE=1 SV=2
P47914|RL29_HUMAN	54.47	9	9	433	1	1	1		17752	60S ribosomal protein L29 OS=Homo sapiens GN=RPL29 PE=1 SV=2
A0A075B6S2|KVD29_HUMAN	54.15	11	11	3070	1	1	3		13143	Immunoglobulin kappa variable 2D-29 OS=Homo sapiens GN=IGKV2D-29 PE=3 SV=1
A0A0A0MRZ7|KVD26_HUMAN	54.15	11	11	3070	1	1	3		13297	Immunoglobulin kappa variable 2D-26 OS=Homo sapiens GN=IGKV2D-26 PE=3 SV=1
A2NJV5|KV229_HUMAN	54.15	11	11	3070	1	1	3		13085	Immunoglobulin kappa variable 2-29 OS=Homo sapiens GN=IGKV2-29 PE=3 SV=2
P01615|KVD28_HUMAN	54.15	11	11	3070	1	1	3		12957	Immunoglobulin kappa variable 2D-28 OS=Homo sapiens GN=IGKV2D-28 PE=1 SV=2
P06310|KV230_HUMAN	54.15	11	11	3070	1	1	3		13185	Immunoglobulin kappa variable 2-30 OS=Homo sapiens GN=IGKV2-30 PE=3 SV=2
A0A075B6S6|KVD30_HUMAN	54.15	11	11	3070	1	1	3		13215	Immunoglobulin kappa variable 2D-30 OS=Homo sapiens GN=IGKV2D-30 PE=3 SV=1
A0A075B6P5|KV228_HUMAN	54.15	11	11	3070	1	1	3		12957	Immunoglobulin kappa variable 2-28 OS=Homo sapiens GN=IGKV2-28 PE=3 SV=1
P01614|KVD40_HUMAN	54.15	11	11	3070	1	1	3		13310	Immunoglobulin kappa variable 2D-40 OS=Homo sapiens GN=IGKV2D-40 PE=1 SV=2
A0A087WW87|KV240_HUMAN	54.15	11	11	3070	1	1	3		13310	Immunoglobulin kappa variable 2-40 OS=Homo sapiens GN=IGKV2-40 PE=3 SV=2
P23588|IF4B_HUMAN	53.5	3	3	802	1	1	1		69151	Eukaryotic translation initiation factor 4B OS=Homo sapiens GN=EIF4B PE=1 SV=2
P27694|RFA1_HUMAN	52.98	2	2	485	1	1	1		68138	Replication protein A 70 kDa DNA-binding subunit OS=Homo sapiens GN=RPA1 PE=1 SV=2
P50990|TCPQ_HUMAN	52.11	3	3	265	1	1	1		59621	T-complex protein 1 subunit theta OS=Homo sapiens GN=CCT8 PE=1 SV=4
P29966|MARCS_HUMAN	52.09	6	6	180	1	1	1		31555	Myristoylated alanine-rich C-kinase substrate OS=Homo sapiens GN=MARCKS PE=1 SV=4
P22392|NDKB_HUMAN	49.46	14	14	529	2	2	2	Carbamidomethylation	17298	Nucleoside diphosphate kinase B OS=Homo sapiens GN=NME2 PE=1 SV=1
P15531|NDKA_HUMAN	49.46	14	14	529	2	2	2	Carbamidomethylation	17149	Nucleoside diphosphate kinase A OS=Homo sapiens GN=NME1 PE=1 SV=1
P16403|H12_HUMAN	49.22	13	13	1690	2	2	3	Acetylation (Protein N-term)	21365	Histone H1.2 OS=Homo sapiens GN=HIST1H1C PE=1 SV=2
P19338|NUCL_HUMAN	47.88	1	1	325	1	1	1		76615	Nucleolin OS=Homo sapiens GN=NCL PE=1 SV=3
P12814|ACTN1_HUMAN	47.57	2	2	670	2	2	2	Carbamidomethylation	103058	Alpha-actinin-1 OS=Homo sapiens GN=ACTN1 PE=1 SV=2
O43707|ACTN4_HUMAN	47.57	2	2	670	2	2	2	Carbamidomethylation	104854	Alpha-actinin-4 OS=Homo sapiens GN=ACTN4 PE=1 SV=2
P40429|RL13A_HUMAN	46.6	12	12	1330	3	3	3		23577	60S ribosomal protein L13a OS=Homo sapiens GN=RPL13A PE=1 SV=2
Q96QK1|VPS35_HUMAN	45.71	3	3	605	2	2	2		91707	Vacuolar protein sorting-associated protein 35 OS=Homo sapiens GN=VPS35 PE=1 SV=2
P02818|OSTCN_HUMAN	45.38	12	12	2310	1	1	4		10963	Osteocalcin OS=Homo sapiens GN=BGLAP PE=1 SV=2
P62753|RS6_HUMAN	44.84	10	10	1580	2	2	3	Carbamidomethylation	28681	40S ribosomal protein S6 OS=Homo sapiens GN=RPS6 PE=1 SV=1
P04792|HSPB1_HUMAN	43.52	5	5	0	1	1	2		22783	Heat shock protein beta-1 OS=Homo sapiens GN=HSPB1 PE=1 SV=2
P21266|GSTM3_HUMAN	43.02	5	5	706	1	1	1	Carbamidomethylation	26560	Glutathione S-transferase Mu 3 OS=Homo sapiens GN=GSTM3 PE=1 SV=3
Q96P63|SPB12_HUMAN	41.89	4	4	450	1	1	1		46276	Serpin B12 OS=Homo sapiens GN=SERPINB12 PE=1 SV=1
P02788|TRFL_HUMAN	41.42	3	3	347	2	1	3		78182	Lactotransferrin OS=Homo sapiens GN=LTF PE=1 SV=6
P49368|TCPG_HUMAN	40.56	2	2	361	1	1	2		60534	T-complex protein 1 subunit gamma OS=Homo sapiens GN=CCT3 PE=1 SV=4
P62826|RAN_HUMAN	39	10	10	1380	2	2	2		24423	GTP-binding nuclear protein Ran OS=Homo sapiens GN=RAN PE=1 SV=3
Q14974|IMB1_HUMAN	38.86	2	2	423	1	1	1		97170	Importin subunit beta-1 OS=Homo sapiens GN=KPNB1 PE=1 SV=2
P46776|RL27A_HUMAN	38.45	7	7	454	1	1	1		16561	60S ribosomal protein L27a OS=Homo sapiens GN=RPL27A PE=1 SV=2
P13667|PDIA4_HUMAN	38.35	2	2	682	1	1	1		72933	Protein disulfide-isomerase A4 OS=Homo sapiens GN=PDIA4 PE=1 SV=2
P22314|UBA1_HUMAN	37.24	1	1	278	1	1	1		117849	Ubiquitin-like modifier-activating enzyme 1 OS=Homo sapiens GN=UBA1 PE=1 SV=3
O14818|PSA7_HUMAN	36.87	4	4	340	1	1	1		27887	Proteasome subunit alpha type-7 OS=Homo sapiens GN=PSMA7 PE=1 SV=1
Q8TAA3|PSA7L_HUMAN	36.87	4	4	340	1	1	1		28530	Proteasome subunit alpha type-7-like OS=Homo sapiens GN=PSMA8 PE=2 SV=3
Q9Y281|COF2_HUMAN	36.34	7	7	1130	1	1	1		18737	Cofilin-2 OS=Homo sapiens GN=CFL2 PE=1 SV=1
P23528|COF1_HUMAN	36.34	7	7	1130	1	1	1		18502	Cofilin-1 OS=Homo sapiens GN=CFL1 PE=1 SV=3
P06576|ATPB_HUMAN	35.49	2	2	443	1	1	1		56560	ATP synthase subunit beta mitochondrial OS=Homo sapiens GN=ATP5B PE=1 SV=3
Q5T749|KPRP_HUMAN	35.04	2	2	413	1	1	1	Carbamidomethylation	64136	Keratinocyte proline-rich protein OS=Homo sapiens GN=KPRP PE=1 SV=1
Q92945|FUBP2_HUMAN	34.82	2	2	369	1	1	1		73115	Far upstream element-binding protein 2 OS=Homo sapiens GN=KHSRP PE=1 SV=4
P15924|DESP_HUMAN	32.02	0	0	234	1	1	1		331774	Desmoplakin OS=Homo sapiens GN=DSP PE=1 SV=3
P13010|XRCC5_HUMAN	31.55	1	1	994	1	1	3		82705	X-ray repair cross-complementing protein 5 OS=Homo sapiens GN=XRCC5 PE=1 SV=3
P62891|RL39_HUMAN	31.37	20	20	590	1	1	1		6407	60S ribosomal protein L39 OS=Homo sapiens GN=RPL39 PE=1 SV=2
P62805|H4_HUMAN	30.38	10	10	7.17	1	1	1		11367	Histone H4 OS=Homo sapiens GN=HIST1H4A PE=1 SV=2
Q5D862|FILA2_HUMAN	29.98	1	1	183	1	1	1		248072	Filaggrin-2 OS=Homo sapiens GN=FLG2 PE=1 SV=1
Q9UHD8|SEPT9_HUMAN	29.76	2	2	250	1	1	2		65402	Septin-9 OS=Homo sapiens GN=SEPT9 PE=1 SV=2
Q15046|SYK_HUMAN	29.69	2	2	410	1	1	1	Carbamidomethylation	68048	Lysine--tRNA ligase OS=Homo sapiens GN=KARS PE=1 SV=3
Q9NY33|DPP3_HUMAN	28.98	2	2	230	1	1	1		82589	Dipeptidyl peptidase 3 OS=Homo sapiens GN=DPP3 PE=1 SV=2
Q01469|FABP5_HUMAN	28.01	7	7	993	1	1	2	Acetylation (Protein N-term)	15164	Fatty acid-binding protein epidermal OS=Homo sapiens GN=FABP5 PE=1 SV=3
P06732|KCRM_HUMAN	27.54	3	3	699	1	1	1		43101	Creatine kinase M-type OS=Homo sapiens GN=CKM PE=1 SV=2
Q16576|RBBP7_HUMAN	26.26	2	2	516	1	1	1		47820	Histone-binding protein RBBP7 OS=Homo sapiens GN=RBBP7 PE=1 SV=1
Q09028|RBBP4_HUMAN	26.26	2	2	516	1	1	1		47656	Histone-binding protein RBBP4 OS=Homo sapiens GN=RBBP4 PE=1 SV=3
Q7KZF4|SND1_HUMAN	25.82	1	1	140	1	1	1		101997	Staphylococcal nuclease domain-containing protein 1 OS=Homo sapiens GN=SND1 PE=1 SV=1
P08865|RSSA_HUMAN	25.81	4	4	223	1	1	1		32854	40S ribosomal protein SA OS=Homo sapiens GN=RPSA PE=1 SV=4
O15523|DDX3Y_HUMAN	25.31	2	2	306	1	1	1		73154	ATP-dependent RNA helicase DDX3Y OS=Homo sapiens GN=DDX3Y PE=1 SV=2
O00571|DDX3X_HUMAN	25.31	2	2	306	1	1	1		73244	ATP-dependent RNA helicase DDX3X OS=Homo sapiens GN=DDX3X PE=1 SV=3
Q8NEZ4|KMT2C_HUMAN	24.92	0	0	492	1	1	1		541376	Histone-lysine N-methyltransferase 2C OS=Homo sapiens GN=KMT2C PE=1 SV=3
P51153|RAB13_HUMAN	24.49	5	5	393	1	1	1		22774	Ras-related protein Rab-13 OS=Homo sapiens GN=RAB13 PE=1 SV=1
P05109|S10A8_HUMAN	23.87	12	12	812	1	1	1	Carbamidomethylation	10835	Protein S100-A8 OS=Homo sapiens GN=S100A8 PE=1 SV=1
Q00535|CDK5_HUMAN	23.68	3	3	443	1	1	1		33304	Cyclin-dependent-like kinase 5 OS=Homo sapiens GN=CDK5 PE=1 SV=3
P24941|CDK2_HUMAN	23.68	3	3	443	1	1	1		33930	Cyclin-dependent kinase 2 OS=Homo sapiens GN=CDK2 PE=1 SV=2
P11802|CDK4_HUMAN	23.68	3	3	443	1	1	1		33730	Cyclin-dependent kinase 4 OS=Homo sapiens GN=CDK4 PE=1 SV=2
Q00536|CDK16_HUMAN	23.68	2	2	443	1	1	1		55716	Cyclin-dependent kinase 16 OS=Homo sapiens GN=CDK16 PE=1 SV=1
P06239|LCK_HUMAN	23.68	2	2	443	1	1	1		58001	Tyrosine-protein kinase Lck OS=Homo sapiens GN=LCK PE=1 SV=6
P07948|LYN_HUMAN	23.68	2	2	443	1	1	1		58574	Tyrosine-protein kinase Lyn OS=Homo sapiens GN=LYN PE=1 SV=3
Q00537|CDK17_HUMAN	23.68	2	2	443	1	1	1		59582	Cyclin-dependent kinase 17 OS=Homo sapiens GN=CDK17 PE=1 SV=2
P09769|FGR_HUMAN	23.68	2	2	443	1	1	1		59479	Tyrosine-protein kinase Fgr OS=Homo sapiens GN=FGR PE=1 SV=2
Q9UPZ9|ICK_HUMAN	23.68	1	1	443	1	1	1		71427	Serine/threonine-protein kinase ICK OS=Homo sapiens GN=ICK PE=1 SV=1
P11362|FGFR1_HUMAN	23.68	1	1	443	1	1	1		91868	Fibroblast growth factor receptor 1 OS=Homo sapiens GN=FGFR1 PE=1 SV=3
Q9NYV4|CDK12_HUMAN	23.68	1	1	443	1	1	1		164154	Cyclin-dependent kinase 12 OS=Homo sapiens GN=CDK12 PE=1 SV=2
Q14004|CDK13_HUMAN	23.68	1	1	443	1	1	1		164922	Cyclin-dependent kinase 13 OS=Homo sapiens GN=CDK13 PE=1 SV=2
P28290|SSFA2_HUMAN	22.89	1	1	12700	1	1	1		138386	Sperm-specific antigen 2 OS=Homo sapiens GN=SSFA2 PE=1 SV=3
P50991|TCPD_HUMAN	21.29	1	1	36.3	1	1	1		57924	T-complex protein 1 subunit delta OS=Homo sapiens GN=CCT4 PE=1 SV=4
P12273|PIP_HUMAN	20.11	4	4	192	1	1	1		16572	Prolactin-inducible protein OS=Homo sapiens GN=PIP PE=1 SV=1
Q9Y696|CLIC4_HUMAN	20.11	2	2	192	1	1	1		28772	Chloride intracellular channel protein 4 OS=Homo sapiens GN=CLIC4 PE=1 SV=4
